# Supplementary material for: Exosome loaded immunomodulatory biomaterials alleviate local immune response in immunocompetent diabetic mice post islet xenotransplantation
Source: Commun Biol. 2021 Jun 3;4:685. doi: 10.1038/s42003-021-02229-4 (PMC8175379; doi:10.1038/s42003-021-02229-4)
Supplement: Supplementary file 3 — Supplementary Data 1 [file 42003_2021_2229_MOESM3_ESM.xlsx]

## Sheet: Fig 1
			CTRL					AI					AI Inj						Healthy						AlgXO-1500 IEQ						Diabetic						CTRL						Healthy						AlgXO
	-8		112	91	123	95		98	112	98	127		97	121	103	97		0:00:00	135	136	166	146	127	118	112	95	99	121	132	128	110	165	98	102	116	122	50	75	88				53	60	106	49	67	59	76.33
	-7		134	103	66	89		114	138	54	114		120	65	78	120		0:10:00	299	241	209	409	298	310	177	319	273	365	233	199	325	291	387	294	294	401	253	309	219
	-6		278	274				234	186	167	367							0:20:00	218	211	371	263	249	303	277	498	389	401	309	298	468	430	501	389	504	466	499	535	505
	-5		405	409	456	519		498	600	403	515		265	205	405	265		0:30:00	251	217	470	228	228	276	299	501	329	418	377	401	600	580	600	541	600	600	534	544	526
	-4		600	587	581	530		600	600									1:00:00	195	220	286	203	201	254	228	406	263	307	198	261	600	600	590	560	572	600	431	508	498
	-3		600	600	600	600		600	600	501	600		543	598	498	543		1:30:00	177	152	246	171	148	155	176	312	169	204	179	219	580	600	580	501	588	600	391	486	476
	-2		354	453	589	541		360	405	600	600							2:00:00	162	150	190	158	144	151	121	201	146	179	133	187	545	518	564	489	515	552	363	401	389
	-1							490	571	340			600	458	576	600		2:30:00	112	125	161	85	101	126	98	112	145	171	118	149	502	498	558	478	472	490	313	418	326
	0		531	417	293	68		98	100	100	205							3:00:00	98	120	130	115	112	119	101	117	129	113	115	138	471	438	548	410	398	412	288	398	312
	3		99	180	283	125		169	93	128	308
	6		112	132	181	176		137	135	110	81		158	196	208	163
	10		103	137	112	154		126	98	130	79		103	150	169	117
	13		152	94	185	125		110	135	94	118		110	102	151	235
	17		105	115	361	278		135	125	133	71		113	158	165	116
	20		162	138	256	251		130	142	122	136		139	148	133	169
	24		164	172	310	278		147	136	105	120		154	115	147	125
	27		198	201	395	398		150	137	135	116		112	136	219	111
	31		199	135	208	263		131	115	151	110		166	113	167	131
	34		291	398	423	198		103	76	70	212		188	125	177	105
	38		356	323		418		97	89	111	197		175	133	198	132
	41		481	273		480		103	105	133	122		131	145	204	155
	45		543	385		394		136	118	177	155
	48							124	96	135	137		188	143	211	129
	52		571	379		371		114	170	135	189		121	125	197	148
	55							110	108	105	124
	59		570	372		478		109	100	98	146		132	119	196	245
	62							99	98	114	101
	66							101	114	100	129		113	211	246	243
	69							108	101	98	212
	73							110	121	129	148		252	224	188	259
	76							129	97
	80							113	129	145	217		298	279	210	301
	83								101
	87							127	113	210	178
	90
	94												533	402	414	552
	97							152	116	198	201
	101							117	121		188
	104
	108
	110
	113
	117							129	120
	120
	125							211	149		212
	127
	132							134	136		312
	135
	139
	143
	146							117	133		309
	150
	153
	157
	160
	163
	167							143	186		227
[truncated: 13 more columns]

## Sheet: Fig 2
AI Hydrogels D0				Control Hydrogels D7				AI Hydrogels D7				Control Hydrogels D14				AI Hydrogels D14						DAPI
14	0	0		56.06	48.56	31.62	50	62.98	35.68	33.25	0	40.25	40.25	164.66	106.12	35.68	28.06	25.28	4.03			CTRL	AlgXO
																						4.2752	3.63981
																						5.6376	1.324
																						0.628308	2.59187
																						2.21217	3.6004
																							1.90644
																							0.212
																						3.064	0.43
																						3.735	0.854667
																						3.649	0.7092
																						2.2675	0.695
																							0.373
																						2.629	0.517
																						CD68
																						CTRL	AlgXO
																						1.279	0.839238
																						3.7224	0.480769
																						1.3256	6.97e-05
																						1.624	0.1346
																						2.89033	0.648667
																						0.403429	0.828333
																						MHCII
																						CTRL	AlgXO
																						1.156	0
																						0.34	0.108
																						0.4	0
																						0.32	0.009
																						0.11
																						1.2
																						1.524
																						0.17
																						CD206
																						CTRL	AlgXO
																						0.069	0.744762
																						0.23424	0.0501538
																						0.0598	0.011625
																						0.0291	0.2944
																							0.634
																							0.179667
																							0.0566667
																							0.322

## Sheet: Fig 3
							Control	Anti-Inflammatory			Control			AlgXO
Control			Anti-Inflammatory				1.651	0.015		0.000195	3.55336	-2.30791	4.86961	1.53505	1.79858		Control			AlgXO						AI				CTRL
155.7	146.1	148.88	160.3	152.7	155.9		1.833	0.15		0.002344	10.7334	20.3747	10.2219	12.2433	14.3452		47.5	50.97	75	172.1	51.84	90.25		10 min		13000000	62000000	15800000		6230000	5120000	7300000
							2.149	0.005		0.006836	15.8528	35.027	21.3035	21.4702	25.156									4 h		126000000	11000000	131000000		4690000	9960000	6740000
							1.69	0.02		0.011524	12.1835	40.8167	29.4359	43.2788	50.7085									24 h		160700000	236000000	121000000		5530000	5530000	9170000
							1.854	0.019		0.014453	34.8804	63.0077	38.4676	96.4983	113.064									72 h		130000000	195600000	276000000		7540000	9430000	3230000
							4.202	0.01		0.018946	34.6698	71.1052	53.2091	147.271	172.553									D3		178400000	196000000	276000000
							4.165	0.099		0.022266	42.8694	84.3103	77.2144	198.188	232.211									D7		226800000	196000000	276000000
							4.097	0.12		0.026368	56.5884	94.8387	106.05	239.556	280.681									D10		276400000	196000000	276000000
										0.029297	68.152	119.214	163.324	301.129	352.824
										0.034376	78.3176	129.128	221.077	348.831	408.715
										0.038087	93.3402	144.272	271.157	388.931	455.699
										0.042579	101.54	152.37	314.211	424.144	496.957
										0.045899	115.448	169.945	367.7	477.362	559.311
										0.04961	125.235	191.644	424.723	533.616	625.222
										0.053321	144.473	211.158	482.541	585.21	685.673
										0.057423	150.896	223.872	525.154	624.596	731.82
										0.061134	167.79	243.386	564.674	663.217	777.072
										0.065822	178.145	251.36	617.768	712.707	835.058
										0.069337	194.755	273.182	685.475	769.78	901.928
										0.072658	206.696	290.758	743.29	822.249	963.405
										0.076955	235.46	312.087	789.504	865.098	1013.61
										0.080666	247.024	329.416	830.571	908.716	1064.71
										0.084181	260.552	349.054	886.757	958.257	1122.76
										0.088674	282.304	370.262	948.672	1014.56	1188.73
										0.092971	302.656	387.221	1011.05	1065.55	1248.47
										0.097268	320.854	404.181	1062.86	1109.22	1299.64
										0.101174	337.936	425.758	1112.48	1151.52	1349.2
										0.104299	356.228	447.828	1181.28	1207.11	1414.34
										0.108791	374.898	471.22	1244.68	1272.36	1490.79
										0.113674	396.46	485.626	1303.52	1321.81	1548.73
										0.116604	418.306	505.631	1344.46	1374.6	1610.58
										0.12051	440.246	525.022	1387.39	1418.43	1661.94
										0.124612	465.36	566.141	1439.52	1479.35	1733.31
										0.129104	485.428	572.054	1503.82	1535.65	1799.28
										0.132425	508.956	598.369	1567.22	1591.14	1864.29
										0.136526	528.93	622.005	1626.44	1643.87	1926.08
										0.140823	559.374	649.892	1679.4	1689.79	1979.88
										0.14473	580.936	678.023	1749.94	1750.65	2051.19
										0.149613	606.334	694.614	1814.24	1812.01	2123.08
										0.153714	638.178	713.884	1872.18	1867.49	2188.09
										0.157425	661.516	753.062	1921.8	1921.05	2250.84
										0.162113	690.278	778.517	1972.26	1977.63	2317.13
										0.166019	716.98	802.278	2039.19	2042.77	2393.45
										0.170512	743.682	827.855	2108.82	2100.55	2461.16
										0.174418	772.35	860.356	2167.6	2155.32	2525.33
										0.179105	805.782	890.181	2223.91	2209.6	2588.92
										0.183207	827.248	920.373	2272.32	2266.94	2656.11
										0.1877	861.246	943.765	2343.69	2326.82	2726.26
										0.191605	894.392	978.451	2408.82	2386.19	2795.83
										0.196489	924.932	1010.34	2473.9	2446.78	2866.82
										0.20059	949.858	1025.24	2539.29	2503.8	2933.63

## Sheet: Fig 4
	Splenocytes									Splenocytes (CD3/CD28)									Splenocytes (CD3/CD28) + Sample-3 (2uL)									Splenocytes (CD3/CD28) + Sample-3 (20uL)
	141.4	106.05	95.95	19	8	19	38	25	21	8915	10182	9729	9046	11310	8429	9084.95	10211.1	9524.3	3649	660	720	495	2086	354	1045.35	909	1358.45	305	3640	2626	1333	626	1604	1146.35	1439.25	1408.95
CD4 T cells									CD4 T cells (CD3/CD28)									CD4 T cells (CD3/CD28) + Sample-1 (2uL)									T cells (CD3/CD28) + Sample-1 (20uL)
11	7	5	1	0	2	3.43029	0	6.86058	5174	5938	6235	5852	6005	5620	6332.32	5437.01	5577.65				2239.98	2133.64	2644.75	4372	2281	5096				4032	4693	5022	2239.98	2133.64	2644.75
CD8 T cells									CD8 T cells (CD3/CD28)									CD8 T cells (CD3/CD28) + Sample-1 (2uL)									T cells (CD3/CD28) + Sample-1 (20uL)
1	4	0	0	0	2	5.5128	0	0	2457	2424	2215	2751	2746	2855	3065.12	2640.63	2646.14				2333	1235	1846	1124.61	931.663	1086.02				1699	1928	2182	1334.1	1361.66	1416.79
		10 ng/mL LPS				10 ng/mL LPS + 20 ug/mL XO				10 ng/mL LPS + 200 ug/mL XO				20 ug/mL XO				200 ug/mL XO				NO LPS NO XO
G-CSF		48960	49516	48036	47992	42513	43036	42652	46456	42240	41520	35952	35158	396	322	422	1138	666	1536	1564	1442	92	92	92	130
		10 ng/mL LPS				10 ng/mL LPS + 20 ug/mL XO				10 ng/mL LPS + 200 ug/mL XO				20 ug/mL XO				200 ug/mL XO				NO LPS NO XO
IFNg		94	78	82	90	84	78	76	76	76	78	80	74	54	48	56	56	48	70	54	50	60	56	50	62
		10 ng/mL LPS				10 ng/mL LPS + 20 ug/mL XO				10 ng/mL LPS + 200 ug/mL XO				20 ug/mL XO				200 ug/mL XO				NO LPS NO XO
KC		72	68	70	60	44	52	58	58	64	64	46	48	44	46	38	40	38	42	42	50	44	38	48	48
		10 ng/mL LPS				10 ng/mL LPS + 20 ug/mL XO				10 ng/mL LPS + 200 ug/mL XO				20 ug/mL XO				200 ug/mL XO				NO LPS NO XO
LIX		314	296	230	312	166	202	208	194	192	170	166	168	64	56	64	66	62	66	70	60	68	70	84	62
		10 ng/mL LPS				10 ng/mL LPS + 20 ug/mL XO				10 ng/mL LPS + 200 ug/mL XO				20 ug/mL XO				200 ug/mL XO				NO LPS NO XO
MIP-2		44897	43804	41784	41466	37758	38526	36962	38447	40458	39116	35350	35004	436	462	518	2698	604	1468	1362	2012	200	186	164	472
		10 ng/mL LPS				10 ng/mL LPS + 20 ug/mL XO				10 ng/mL LPS + 200 ug/mL XO				20 ug/mL XO				200 ug/mL XO				NO LPS NO XO
RANTES		19557	18638	20338	20988	17360	16608	15122	19155	16171	14144	15568	14420	78	78	104	122	96	102	90	102	86	84	94	112
		10 ng/mL LPS				10 ng/mL LPS + 20 ug/mL XO				10 ng/mL LPS + 200 ug/mL XO				20 ug/mL XO				200 ug/mL XO				NO LPS NO XO
TNFa		15644	14150	14824	15714	14762	14950	14210	14884	13974	14685	14588	12614	664	647	721	1558	875	1624	1467	1606	406	460	374	902
		10 ng/mL LPS				10 ng/mL LPS + 20 ug/mL XO				10 ng/mL LPS + 200 ug/mL XO				20 ug/mL XO				200 ug/mL XO				NO LPS NO XO
VEGF		8062	6811	7594	8558	5024	5224	4426	6370	4132	2636	4868	3934	940	1018	1080	2998	36	38	32	34	2372	2430	2012	3000
		10 ng/mL LPS				10 ng/mL LPS + 20 ug/mL XO				10 ng/mL LPS + 200 ug/mL XO				20 ug/mL XO				200 ug/mL XO				NO LPS NO XO
IL-6		2696	2656	2600	3576	1306	1798	1456	1908	2096	1790	1572	1294	42	46	44	48	58	50	58	48	40	44	48	40
		10 ng/mL LPS				10 ng/mL LPS + 20 ug/mL XO				10 ng/mL LPS + 200 ug/mL XO				20 ug/mL XO				200 ug/mL XO				NO LPS NO XO
LIF		4290	4204	3978	4658	2892	3004	2460	3340	3048	2728	2926	2410	50	50	60	74	56	86	92	86	46	40	38	52

## Sheet: Fig 5
	PBMCs			PBMCs+Dyna			PBMCs+Dyna+200 ug/ml XO
	94321	95200	94030	26964	25882	25502	63888	28569	22747
		PBMCs						Dyna activated PBMCs						Dyna activated PBMCs+20 ug/ml UCXO						Dyna activated PBMCs+200 ug/ml UCXO						PBMCs+20 ug/ml UCXO						PBMCs+200 ug/ml UCXO
IL-6		3670	3210	1367	3880	1988	3720	7663	7970	10238	5026	6894	5230	5357.5	5704	3851	4579.5	4913	5210	117	4952.5	5248	5199.5	4336.5	4591.5	5051.5	4924	5567	5811	3425	3681	5657	5627.5	5379.5	2120	4947	7445
		PBMCs						Dyna activated PBMCs						Dyna activated PBMCs+20 ug/ml UCXO						Dyna activated PBMCs+200 ug/ml UCXO						PBMCs+20 ug/ml UCXO						PBMCs+200 ug/ml UCXO
IL-12p70		37	83	54	69	21	50	570	1208	1210	1024.5	1179	990	313	732	101	153	93	103	18	115	180	75	25	17	50.5	50	422	38	36	15	328	364	31	17	12	10
		PBMCs						Dyna activated PBMCs						Dyna activated PBMCs+20 ug/ml UCXO						Dyna activated PBMCs+200 ug/ml UCXO						PBMCs+20 ug/ml UCXO						PBMCs+200 ug/ml UCXO
IL-10		763	497	55	187	42	38	8736	7105	10376	3156	2870	2987	1197	2030	2438.5	3300	2769.5	2702.5	76	3165	2963	2795	2075	1518.5	526.5	547	228	823	270	279	256.5	260	417	846	510	680
	PBMCs	PBMCs						Dyna activated PBMCs						Dyna activated PBMCs+20 ug/ml UCXO						Dyna activated PBMCs+200 ug/ml UCXO						PBMCs+20 ug/ml UCXO						PBMCs+200 ug/ml UCXO
IL-2		5	7	12	26	12	21	5428	5702	5294	5109	3573	4723	17	1066.5	3909	2839	4267	5014	89	3446.5	4000.5	3516	2884	2873	11	10	11	4	2	2	10	10	12	2	2	3
		PBMCs						Dyna activated PBMCs						Dyna activated PBMCs+20 ug/ml UCXO						Dyna activated PBMCs+200 ug/ml UCXO						PBMCs+20 ug/ml UCXO						PBMCs+200 ug/ml UCXO
TNFa		10	17	15	16	25	19	6826	6995	4521	5201	5331.5	5604	623	1486	4352.5	2781	2449	1896	82	4481.5	3103.5	3149	1773	844.5	35	33	101	16	6	5	97.5	113	30	17	9	11
		PBMCs						Dyna activated PBMCs						Dyna activated PBMCs+20 ug/ml UCXO						Dyna activated PBMCs+200 ug/ml UCXO						PBMCs+20 ug/ml UCXO						PBMCs+200 ug/ml UCXO
IL-22		18	42	12	16	18	15	252	273	232	185	118	168	64	147	49	71.5	114	76	33	85.5	94	64	43	38	17	15.5	22	21	19	18	21	22	23	15	18	31
	10 ng/ml LPS				10 ng/ml LPS+20 ug/ml UCXO				10 ng/ml LPS+200 ug/ml UCXO				100 ng/ml LPS				100 ng/ml LPS+20 ug/ml UCXO				100 ng/ml LPS+200 ug/ml UCXO				Blank				THP-1 -ve Control				20 ug/ml UCXO				200 ug/ml UCXO
	45.1	52.6	44.2	45.6	38.4	52.5	55.7	72.5	40.1	33	33.3	28.2	27.5	29.1	24.8	27.8	23.3	30.3	24.2	23.6	13.4	13.7	15.8	15.6	1.49	2.15	2.13	3.26	2.38	3.17	3.68	5.85	9.49	9.14	7.43	6.64	5.81	8.34	8.32	8.79
	10 ng/ml LPS				10 ng/ml LPS+20 ug/ml UCXO				10 ng/ml LPS+200 ug/ml UCXO				100 ng/ml LPS				100 ng/ml LPS+20 ug/ml UCXO				100 ng/ml LPS+200 ug/ml UCXO				Blank				THP-1 -ve Control				20 ug/ml UCXO				200 ug/ml UCXO
	1123	1120	1225	918	945	950	1000	1264	852	601	909	687	845	1069	963	552	482	595	603	583	365	410	260	311	134	68	63	60	143	84	131	77	171	254	216	171	192	229	271	168
